# Supplementary material for: Pulmonary Vasodilator Therapy Is Associated with Decreased Mortality in Patients with Chronic Lung Disease and Severe Pulmonary Hypertension
Source: J Cardiovasc Dev Dis. 2024 Mar 8;11(3):89. doi: 10.3390/jcdd11030089 (PMC10971116; doi:10.3390/jcdd11030089)
Supplement: Supplementary file 1 [file jcdd-11-00089-s001.zip]

Archive with 1 entries (1 files):
- jcdd-2827092-supplementary.pdf
